# Supplementary material for: Context dependent substitution biases vary within the human genome
Source: BMC Bioinformatics. 2010 Sep 15;11:462. doi: 10.1186/1471-2105-11-462 (PMC2945941; doi:10.1186/1471-2105-11-462)
Supplement: Additional file 3 — Table of top context bias values for 2-5 bp single substitution patterns. We calculated context bias values for all single substitution 2-5 bp patterns for our transposon dataset, and for 10 corresponding no bias control data sets. We used the no-bias controls to determine a p-value for each pattern in the real data. (The no-bias controls tell us how likely are we to get a score this high or higher if there were in reality no bias.) We then used the method of Benjamini and Hochberg, 1995 to identify the set of patterns with a false discovery rate of 0.001. Those patterns are given in this table. [file 1471-2105-11-462-S3.CSV]

	Pattern	Context bias	95% Conf. Int.		Rel. abund.	95\% Conf. Int.
1	CG->TG (CG->CA)	0.002926083053	0.002906991695	0.002944662242	7.58085567607	7.55808785544	7.60493247695
2	AT->GT (AT->AC)	0.000214845914	0.000212487815	0.00021727325	1.54438289795	1.54009049056	1.54916092409
3	TG->CG (CA->CG)	0.0001371642	0.00013513778	0.000139247383	1.38607832019	1.38162155145	1.39059874408
4	TG->TA (CA->TA)	-0.000102496539	-0.000102094838	-0.000102932045	0.636708342538	0.634103640606	0.639082651036
5	CT->TT (AG->AA)	-9.9847995e-05	-9.9473454e-05	-0.000100188696	0.613602774378	0.610979667484	0.616112080027
6	TNG->CNG (CNA->CNG)	7.6809609e-05	7.5710455e-05	7.7904797e-05	1.53087655001	1.52515634588	1.5365083493
7	TT->TC (AA->GA)	-7.5321808e-05	-7.4971217e-05	-7.5684149e-05	0.638469813737	0.63552285634	0.641269410734
8	GT->AT (AC->AT)	6.8586222e-05	6.691465e-05	7.0382417e-05	1.19032676331	1.18683213121	1.19429490859
9	TC->TT (GA->AA)	-6.7534947e-05	-6.6973787e-05	-6.8078254e-05	0.742522874638	0.739858862828	0.745445768975
10	GG->GA (CC->TC)	-6.617562e-05	-6.573072e-05	-6.6636284e-05	0.708077202427	0.704931986855	0.711352288815
11	TT->CT (AA->AG)	-5.82751e-05	-5.7698631e-05	-5.8835598e-05	0.767234121569	0.764092652084	0.770327162329
12	TC->CC (GA->GG)	-4.7451407e-05	-4.7180503e-05	-4.7712266e-05	0.633331552081	0.62963423529	0.637025488542
13	CG->CT (CG->AG)	3.809465e-05	3.6758739e-05	3.9497165e-05	2.2764884359	2.24947294125	2.30541524411
14	CT->CC (AG->GG)	-3.2099447e-05	-3.1440614e-05	-3.2748305e-05	0.843846505625	0.840188396083	0.847894662271
15	GNG->ANG (CNC->CNT)	2.9371407e-05	2.8573574e-05	3.0139398e-05	1.17197173264	1.16822339326	1.17587208712
16	CG->GG (CG->CC)	2.4623091e-05	2.3577181e-05	2.5642127e-05	1.98869934072	1.96046766047	2.01819467012
17	AT->TT (AT->AA)	2.3816908e-05	2.2937196e-05	2.4675658e-05	1.33348926667	1.3243755249	1.3433434947
18	TA->TG (TA->CA)	2.3401094e-05	2.2176538e-05	2.4551717e-05	1.09897735441	1.09418616305	1.10393482345
19	TNA->TNG (TNA->CNA)	-2.2426596e-05	-2.2140311e-05	-2.2702535e-05	0.790333892577	0.786580348331	0.793755807962
20	GG->AG (CC->CT)	2.2360169e-05	2.1048842e-05	2.3734659e-05	1.06554703677	1.06197460066	1.06922379915
21	GNG->GNA (CNC->TNC)	1.9096992e-05	1.8390211e-05	1.9763075e-05	1.11728695316	1.11341022139	1.12172306247
22	TNG->TNA (CNA->TNA)	-1.8728305e-05	-1.8326811e-05	-1.9131559e-05	0.867932829685	0.864798658928	0.871280248491
23	TNT->CNT (ANA->ANG)	-1.8440748e-05	-1.8023733e-05	-1.8872146e-05	0.875006768733	0.871487203544	0.878292871158
24	CNT->CNC (ANG->GNG)	1.732502e-05	1.6699264e-05	1.80095e-05	1.15244536368	1.14779848174	1.15752390618
25	TG->TC (CA->GA)	-1.6916861e-05	-1.6600138e-05	-1.7210913e-05	0.766821017269	0.761158630204	0.772270359419
26	GNT->ANT (ANC->ANT)	-1.6733422e-05	-1.6301883e-05	-1.7140378e-05	0.884831162038	0.881391273669	0.888368635113
27	GT->TT (AC->AA)	1.6296132e-05	1.5523742e-05	1.7088916e-05	1.20059558487	1.19196001273	1.20931987599
28	TG->GG (CA->CC)	1.6098722e-05	1.5302596e-05	1.6819049e-05	1.20871532089	1.19986927525	1.21664828491
29	CT->AT (AG->AT)	-1.5348228e-05	-1.5003272e-05	-1.5682046e-05	0.794857704925	0.789391527599	0.800643574537
30	TGG->CGG (CCA->CCG)	-1.4819566e-05	-1.4678895e-05	-1.495804e-05	0.715071378267	0.711646808286	0.71848897631
31	TA->TT (TA->AA)	1.3430729e-05	1.2727731e-05	1.4112034e-05	1.24018932003	1.229651095	1.25037266086
32	TC->TA (GA->TA)	-1.1819374e-05	-1.1488241e-05	-1.2143773e-05	0.816703387421	0.810873446988	0.823625151506
33	GNT->TNT (ANC->ANA)	1.1751483e-05	1.1353583e-05	1.2226317e-05	1.25510923117	1.24736482146	1.26357409335
34	TTG->CTG (CAA->CAG)	1.1730742e-05	1.1360266e-05	1.2084134e-05	1.24082991981	1.23468738816	1.24693336219
35	TT->AT (AA->AT)	-1.1723045e-05	-1.1469843e-05	-1.1998671e-05	0.780323505514	0.772716143527	0.786829642742
36	TC->TG (GA->CA)	1.1631301e-05	1.0933037e-05	1.2387237e-05	1.13577861988	1.12786828454	1.14330197879
37	TNC->TNT (GNA->ANA)	-1.152228e-05	-1.0994039e-05	-1.2037605e-05	0.930487444575	0.927250690053	0.933654396306
38	GT->GC (AC->GC)	1.0903839e-05	9.893149e-06	1.2019106e-05	1.05880679678	1.05394927346	1.06388146648
39	TT->TG (AA->CA)	1.0330714e-05	9.63947e-06	1.1051431e-05	1.11413557654	1.10731140445	1.12115137691
40	GGC->GGT (GCC->ACC)	9.916187e-06	9.571372e-06	1.0257681e-05	1.20753730995	1.20182543833	1.21403348984
41	GC->GG (GC->CC)	-9.655391e-06	-9.382503e-06	-9.932355e-06	0.785272224443	0.777233586728	0.793762968514
42	CT->GT (AG->AC)	9.557206e-06	8.869537e-06	1.0270844e-05	1.0968997862	1.0903514833	1.1033268539
43	TT->TA (AA->TA)	-9.479035e-06	-9.164381e-06	-9.822036e-06	0.833757420454	0.826847723999	0.841337763547
44	TC->GC (GA->GC)	-9.31425e-06	-9.093374e-06	-9.54528e-06	0.758666912953	0.750910818303	0.767661633463
45	GNG->CNG (CNC->CNG)	9.303612e-06	8.933427e-06	9.707193e-06	1.24094846223	1.23201795535	1.24974542256
46	GNNG->GNNA (CNNC->TNNC)	9.23238e-06	8.863537e-06	9.59612e-06	1.11447223934	1.11037838132	1.1185326743
47	GG->TG (CC->CA)	-8.902922e-06	-8.530367e-06	-9.274063e-06	0.854373742632	0.846722274397	0.861890131159
48	TNNG->TNNA (CNNA->TNNA)	-8.708279e-06	-8.481671e-06	-8.923531e-06	0.882177496487	0.878689936723	0.885611514198
49	TG->TT (CA->AA)	-8.545454e-06	-8.105455e-06	-9.015418e-06	0.904619312816	0.8986772078	0.910226867167
50	GG->CG (CC->CG)	-7.914053e-06	-7.543123e-06	-8.278844e-06	0.866363062433	0.859584946893	0.874502158289
51	CT->CG (AG->CG)	-7.718678e-06	-7.332819e-06	-8.046447e-06	0.850328820847	0.842476242524	0.858551096094
52	ANT->GNT (ANT->ANC)	-7.626707e-06	-7.168932e-06	-8.081733e-06	0.94114523158	0.937279527385	0.944839833578
53	TCT->CCT (AGA->AGG)	7.284616e-06	6.998594e-06	7.591955e-06	1.2776443754	1.26862837739	1.28687882501
54	CT->CA (AG->TG)	-7.154831e-06	-6.870207e-06	-7.432882e-06	0.831447196766	0.822903105254	0.840888389316
55	CNAT->CNGT (ATNG->ACNG)	7.112281e-06	6.931232e-06	7.314477e-06	1.22153480893	1.21658189205	1.22683232525
56	TAT->TAC (ATA->GTA)	7.032563e-06	6.705259e-06	7.376834e-06	1.12879754153	1.12344165258	1.13447873625
57	TNNT->CNNT (ANNA->ANNG)	-6.924912e-06	-6.715053e-06	-7.140714e-06	0.903281942874	0.900103775473	0.906620084277
58	TGT->TAT (ACA->ATA)	6.91301e-06	6.573053e-06	7.248649e-06	1.13818088151	1.13211855895	1.14405277953
59	CNG->TNG (CNG->CNA)	6.879654e-06	6.258034e-06	7.495431e-06	1.04646476403	1.04240459	1.05054066701
60	GGNG->GGNA (CNCC->TNCC)	6.583468e-06	6.405681e-06	6.787349e-06	1.21648651317	1.21094222209	1.22180791262
61	TNC->TNG (GNA->CNA)	-6.567538e-06	-6.427678e-06	-6.703059e-06	0.778084217	0.771141916325	0.784609955259
62	CNNT->CNNC (ANNG->GNNG)	6.563853e-06	6.263153e-06	6.884266e-06	1.12390967955	1.11910848114	1.12941140901
63	GG->GT (CC->AC)	6.544781e-06	5.952015e-06	7.214699e-06	1.08434919827	1.07619248506	1.09259912054
64	ATT->GTT (AAT->AAC)	-6.43467e-06	-6.235715e-06	-6.63792e-06	0.874825328915	0.87063910985	0.879076209861
65	GT->CT (AC->AG)	6.300469e-06	5.671971e-06	6.916252e-06	1.08946737006	1.08157201184	1.09781731888
66	GNNT->GNNC (ANNC->GNNC)	-5.996067e-06	-5.829171e-06	-6.16421e-06	0.863096525359	0.858759357728	0.867374713914
67	CNCG->CNTG (CGNG->CANG)	-5.936291e-06	-5.829916e-06	-6.041613e-06	0.833113520536	0.829831084794	0.836518678073
68	GC->TC (GC->GA)	5.743081e-06	5.131279e-06	6.375981e-06	1.0880561687	1.07894912253	1.09648267116
69	ANT->CNT (ANT->ANG)	5.72962e-06	5.410924e-06	6.083171e-06	1.14586708644	1.13751463846	1.15342527109
70	TCG->TCA (CGA->TGA)	5.703837e-06	5.366181e-06	6.020652e-06	1.11062556554	1.10488426694	1.11609755618
71	GNT->CNT (ANC->ANG)	5.433305e-06	5.086441e-06	5.78384e-06	1.13637364232	1.12846717571	1.14459170558
72	TNG->TNC (CNA->GNA)	5.417017e-06	5.073473e-06	5.758082e-06	1.13661718979	1.12888840596	1.14452963706
73	TGT->CGT (ACA->ACG)	5.35796e-06	5.030406e-06	5.6892e-06	1.11805507837	1.11207310185	1.12433276887
74	CNNG->TNNG (CNNG->CNNA)	5.299787e-06	4.993717e-06	5.607677e-06	1.06787188319	1.06426157138	1.07204684658
75	CTG->TTG (CAG->CAA)	-5.148705e-06	-4.991819e-06	-5.306844e-06	0.848674197873	0.842764929176	0.854618116095
76	TCG->TTG (CGA->CAA)	5.094147e-06	4.800175e-06	5.377685e-06	1.11550053176	1.10940679452	1.12154891297
77	ANT->TNT (ANT->ANA)	5.004847e-06	4.679453e-06	5.350862e-06	1.15072157644	1.14161662515	1.15982316738
78	TTG->TTT (CAA->AAA)	4.862925e-06	4.6412e-06	5.082438e-06	1.28914022924	1.27958082212	1.29961935295
79	GGC->AGC (GCC->GCT)	-4.808321e-06	-4.611346e-06	-4.998943e-06	0.868112429112	0.862142813749	0.874047686452
80	CNG->CNT (CNG->ANG)	-4.782144e-06	-4.633631e-06	-4.93187e-06	0.814293119347	0.806834066014	0.821770183221
81	CNT->TNT (ANG->ANA)	-4.73112e-06	-4.18078e-06	-5.240737e-06	0.971432207945	0.967839792223	0.974852155175
82	TNG->TNT (CNA->ANA)	4.686572e-06	4.334815e-06	5.039293e-06	1.11508871814	1.10752064995	1.12363552517
83	TNA->TNT (TNA->ANA)	4.655986e-06	4.310541e-06	4.985043e-06	1.14354485553	1.13554187448	1.15260241366
84	TGA->CGA (TCA->TCG)	4.643769e-06	4.37448e-06	4.932629e-06	1.11095987681	1.10475135102	1.11754701708
85	TCT->TAT (AGA->ATA)	4.589239e-06	4.37435e-06	4.803272e-06	1.36312844312	1.34998419719	1.37693444002
86	CAT->TAT (ATG->ATA)	4.579391e-06	4.315779e-06	4.881491e-06	1.1234818201	1.11599760746	1.13106255356
87	TTT->TTC (AAA->GAA)	4.577777e-06	4.294338e-06	4.864451e-06	1.10294904044	1.09710001429	1.10891425213
88	TNT->TNC (ANA->GNA)	-4.532687e-06	-4.007027e-06	-5.109704e-06	0.9723527924	0.969197697932	0.975542972017
89	TTT->CTT (AAA->AAG)	-4.495017e-06	-4.321535e-06	-4.674796e-06	0.883268950891	0.878016021172	0.888714614508
90	TNC->CNC (GNA->GNG)	-4.488477e-06	-4.04986e-06	-4.876794e-06	0.954358658602	0.950038237927	0.95906488043
91	TA->TC (TA->GA)	-4.455248e-06	-4.062338e-06	-4.827975e-06	0.908434656265	0.899785204679	0.917818703788
92	TC->AC (GA->GT)	-4.454954e-06	-4.118416e-06	-4.802249e-06	0.88206214212	0.872649995901	0.892121884309
93	TNNC->TNNT (GNNA->ANNA)	-4.434298e-06	-4.187042e-06	-4.711055e-06	0.948428526133	0.945237492028	0.951585728802
94	TTT->TTA (AAA->TAA)	4.257126e-06	4.088628e-06	4.439806e-06	1.30377273082	1.29327568077	1.31533275506
95	GNT->GNC (ANC->GNC)	-4.198929e-06	-3.796368e-06	-4.621141e-06	0.953644834956	0.948608600156	0.958312132497
96	CNNT->TNNT (ANNG->ANNA)	-4.195658e-06	-3.938177e-06	-4.449214e-06	0.94554203344	0.94191946483	0.949115982011
97	TTA->TTT (TAA->AAA)	4.178856e-06	3.981596e-06	4.370837e-06	1.32224813421	1.31078758776	1.33425658851
98	GTG->GCG (CAC->CGC)	-4.170883e-06	-4.006932e-06	-4.327139e-06	0.879125621126	0.873484430729	0.88466136659
99	CGT->TGT (ACG->ACA)	-4.132687e-06	-3.912004e-06	-4.34566e-06	0.910499747579	0.905552781235	0.915568120128
100	TTC->TCC (GAA->GGA)	4.092568e-06	3.833367e-06	4.361221e-06	1.25819936047	1.24540490373	1.27178525789
101	TTA->TAA (TAA->TTA)	4.035794e-06	3.836774e-06	4.256894e-06	1.40278626459	1.38810233036	1.41912331774
102	TNC->TNA (GNA->TNA)	-3.995773e-06	-3.786212e-06	-4.210335e-06	0.886839300058	0.880263906996	0.894030662601
103	CTT->TTT (AAG->AAA)	3.982547e-06	3.696089e-06	4.27819e-06	1.10926272357	1.10221800059	1.11653296259
104	TNCG->TNCA (CGNA->TGNA)	3.968566e-06	3.793998e-06	4.137882e-06	1.17646302746	1.16972863096	1.18312579258
105	GNC->GNG (GNC->CNC)	-3.95835e-06	-3.803013e-06	-4.115193e-06	0.834778054136	0.826539559738	0.843136245632
106	TGC->CGC (GCA->GCG)	3.958174e-06	3.692602e-06	4.239261e-06	1.10658511587	1.09989786018	1.11302332449
107	CNCG->CNCA (CGNG->TGNG)	-3.950851e-06	-3.839453e-06	-4.060143e-06	0.885178691552	0.881637758935	0.888615561898
108	GNG->TNG (CNC->CNA)	-3.867645e-06	-3.702689e-06	-4.039262e-06	0.862296931503	0.854490768933	0.869931641228
109	GNNT->TNNT (ANNC->ANNA)	3.8544e-06	3.647813e-06	4.069069e-06	1.16826425158	1.1610276058	1.17595151141
110	TGG->TAG (CCA->CTA)	-3.699807e-06	-3.506752e-06	-3.891503e-06	0.897122088954	0.891112034256	0.903191338204
111	TNCA->TNTA (TGNA->TANA)	3.675811e-06	3.511736e-06	3.840276e-06	1.16845231119	1.16189941001	1.175025683
112	CNT->GNT (ANG->ANC)	-3.547698e-06	-3.328214e-06	-3.761911e-06	0.890557303247	0.883293528011	0.897921791418
113	CCT->TCT (AGG->AGA)	3.516393e-06	3.229232e-06	3.759309e-06	1.08697858877	1.08048620285	1.09345019766
114	TNNNT->TNNNC (ANNNA->GNNNA)	-3.485702e-06	-3.368805e-06	-3.593874e-06	0.903437557073	0.900022728198	0.906859655814
115	GGT->GGC (ACC->GCC)	3.437709e-06	3.178912e-06	3.684113e-06	1.13925148447	1.1293533207	1.14813079525
116	TNNG->CNNG (CNNA->CNNG)	3.391704e-06	3.115037e-06	3.661085e-06	1.06567223009	1.06054560419	1.07046098729
117	TAC->TAT (GTA->ATA)	3.354697e-06	3.07642e-06	3.618879e-06	1.0829067658	1.07618550372	1.08956359063
118	TNCG->TNTG (CGNA->CANA)	3.35191e-06	3.182832e-06	3.53098e-06	1.14524934089	1.13864514382	1.15181936165
119	GTG->ATG (CAC->CAT)	-3.277536e-06	-3.019929e-06	-3.513792e-06	0.946445261782	0.942339772134	0.950753348503
120	GT->GG (AC->CC)	-3.271859e-06	-2.928641e-06	-3.624887e-06	0.918275764402	0.908451374978	0.928281276507
121	GT->GA (AC->TC)	-3.247706e-06	-2.919609e-06	-3.551153e-06	0.901882830593	0.892091534413	0.912695997652
122	TTC->CTC (GAA->GAG)	-3.244607e-06	-3.11083e-06	-3.374436e-06	0.8287109373	0.820719767601	0.836528107927
123	CGT->CAT (ACG->ATG)	-3.109697e-06	-2.863934e-06	-3.346464e-06	0.947247833353	0.943059582915	0.951841908542
124	TNNNC->TNNNT (GNNNA->ANNNA)	-3.09089e-06	-2.965826e-06	-3.209098e-06	0.921594512843	0.918367451172	0.924940878185
125	GNNC->GNNT (GNNC->ANNC)	3.064282e-06	2.782397e-06	3.356764e-06	1.04833039414	1.0441708939	1.05244236571
126	GCT->ACT (AGC->AGT)	-3.055207e-06	-2.860173e-06	-3.250035e-06	0.912679913225	0.906918805953	0.918488291806
127	GCG->GCA (CGC->TGC)	-3.012814e-06	-2.770692e-06	-3.254486e-06	0.948576625792	0.944021071584	0.952985494421
128	AGT->GGT (ACT->ACC)	2.922272e-06	2.668336e-06	3.176361e-06	1.11755062046	1.10859176538	1.12690088936
129	TTA->TTG (TAA->CAA)	-2.913007e-06	-2.762994e-06	-3.07744e-06	0.885171929462	0.877825125615	0.891757600565
130	GGG->AGG (CCC->CCT)	2.846849e-06	2.555083e-06	3.156934e-06	1.05688587524	1.05115866207	1.0625393787
131	GTC->GTT (GAC->AAC)	-2.827954e-06	-2.692233e-06	-2.954973e-06	0.840222645343	0.831235016417	0.84993081797
132	TGC->TAC (GCA->GTA)	-2.802258e-06	-2.644264e-06	-2.97112e-06	0.887299371707	0.879538083733	0.894663873842
133	GGCG->GGCA (CGCC->TGCC)	-2.795615e-06	-2.731871e-06	-2.861485e-06	0.807689847983	0.803655059901	0.811877648182
134	TNNC->TNNA (GNNA->TNNA)	-2.773032e-06	-2.68661e-06	-2.85907e-06	0.836375994232	0.829541047072	0.843327411043
135	GGT->GTT (ACC->AAC)	2.690561e-06	2.507345e-06	2.880113e-06	1.20674958042	1.19573557092	1.21878545841
136	TNT->GNT (ANA->ANC)	-2.671651e-06	-2.430468e-06	-2.911498e-06	0.931688657221	0.925592139078	0.938591149593
137	GGG->TGG (CCC->CCA)	2.641212e-06	2.464071e-06	2.831441e-06	1.32037789853	1.3027414137	1.3371728374
138	TGG->TGT (CCA->ACA)	-2.582529e-06	-2.492295e-06	-2.664093e-06	0.797673850272	0.790150111361	0.805464348306
139	GAT->GGT (ATC->ACC)	-2.566958e-06	-2.435569e-06	-2.706031e-06	0.871411536473	0.863665372996	0.879314759644
140	TCC->TTC (GGA->GAA)	2.565431e-06	2.309419e-06	2.816295e-06	1.09759222545	1.08891776301	1.10679573797
141	CNNNT->TNNNT (ANNNG->ANNNA)	2.550945e-06	2.396032e-06	2.719774e-06	1.05854863744	1.05504503958	1.06181592007
142	CCT->CTT (AGG->AAG)	2.536106e-06	2.271821e-06	2.796323e-06	1.06743460869	1.06080875965	1.07454807115
143	TNC->ANC (GNA->GNT)	-2.460164e-06	-2.301468e-06	-2.597781e-06	0.868894215327	0.859313232002	0.878290185667
144	CTNT->TTNT (ANAG->ANAA)	2.427065e-06	2.282003e-06	2.573462e-06	1.12136143081	1.11432148497	1.12776462595
145	GTNG->GTNA (CNAC->TNAC)	-2.421864e-06	-2.356567e-06	-2.489647e-06	0.809483666506	0.802641354574	0.816414151839
146	CTT->ATT (AAG->AAT)	2.412267e-06	2.232613e-06	2.596805e-06	1.19577411717	1.1839680134	1.20789280647
147	TNA->TNC (TNA->GNA)	2.397268e-06	2.115998e-06	2.710887e-06	1.06669833306	1.05865945998	1.07506319032
148	CCT->CCC (AGG->GGG)	-2.383354e-06	-2.217168e-06	-2.563124e-06	0.914143990904	0.907867292746	0.920991587529
149	GGCG->GGTG (CGCC->CACC)	-2.373308e-06	-2.314006e-06	-2.434161e-06	0.817149181316	0.812572362485	0.821510440945
150	TNNA->TNNG (TNNA->CNNA)	2.332861e-06	2.022375e-06	2.640821e-06	1.03196389052	1.02839049041	1.03601828064
151	GNT->GNG (ANC->CNC)	-2.328978e-06	-2.167813e-06	-2.484817e-06	0.889247470182	0.880248148363	0.89861729216
152	GG->GC (CC->GC)	-2.309644e-06	-1.850636e-06	-2.798049e-06	0.964985186757	0.957811504024	0.973166821121
153	TNG->ANG (CNA->CNT)	-2.302124e-06	-2.147758e-06	-2.445875e-06	0.865752265565	0.855277971271	0.875461419909
154	TAC->TGC (GTA->GCA)	-2.297262e-06	-2.155659e-06	-2.437647e-06	0.886055745123	0.877577092164	0.894564373645
155	TNTA->TNCA (TANA->TGNA)	2.282311e-06	2.136603e-06	2.430581e-06	1.10522988872	1.09936279691	1.11098929779
156	GNC->GNT (GNC->ANC)	2.2442e-06	1.686186e-06	2.829381e-06	1.01642606015	1.01247251639	1.02065260233
157	GNT->GNA (ANC->TNC)	-2.243112e-06	-2.080273e-06	-2.385883e-06	0.87056572291	0.861056931931	0.88111144496
158	TTC->TTA (GAA->TAA)	2.228307e-06	2.043393e-06	2.379471e-06	1.21084236296	1.19814245937	1.22485196699
159	GANG->GANA (CNTC->TNTC)	-2.187089e-06	-2.087814e-06	-2.278179e-06	0.883422553262	0.877865189353	0.889285606938
160	CNNNG->TNNNG (CNNNG->CNNNA)	-2.174077e-06	-2.065724e-06	-2.29001e-06	0.934662451065	0.930887502784	0.938630358034
161	GGT->AGT (ACC->ACT)	2.166288e-06	1.911163e-06	2.436217e-06	1.05868645644	1.05239463638	1.06580644306
162	TTA->CTA (TAA->TAG)	-2.165855e-06	-2.033068e-06	-2.296394e-06	0.876046744453	0.867167624513	0.885737538973
163	CTNG->CCNG (CNAG->CNGG)	-2.1586e-06	-2.089811e-06	-2.231096e-06	0.839890573203	0.832983684763	0.846415623757
164	AT->CT (AT->AG)	-2.154872e-06	-1.713678e-06	-2.624421e-06	0.964897579254	0.957292946925	0.972977461296
165	GNNG->GNNC (CNNC->GNNC)	-2.140092e-06	-2.059869e-06	-2.222278e-06	0.833908893102	0.826317288554	0.840994641025
166	GCNG->ACNG (CNGC->CNGT)	-2.135685e-06	-2.064637e-06	-2.207933e-06	0.836975943276	0.830336390632	0.84346087462
167	CAT->CAC (ATG->GTG)	2.125503e-06	1.869105e-06	2.387223e-06	1.03711413688	1.03296795968	1.04144214297
168	ATT->ACT (AAT->AGT)	2.124088e-06	1.849742e-06	2.361062e-06	1.04262669834	1.03718588497	1.04791973059
169	TNCC->CNCC (GGNA->GGNG)	2.122632e-06	1.991422e-06	2.252005e-06	1.1434574729	1.13553041047	1.15133847628
170	ANTT->ANTC (AANT->GANT)	-2.112011e-06	-2.045309e-06	-2.173757e-06	0.811424815993	0.804328308547	0.819002932717
171	CNNG->GNNG (CNNG->CNNC)	2.099466e-06	1.932771e-06	2.26548e-06	1.1200591592	1.1114685779	1.12908661979
172	CNT->ANT (ANG->ANT)	2.091128e-06	1.79898e-06	2.391758e-06	1.05215895854	1.0451502136	1.05934450713
173	TNNC->GNNC (GNNA->GNNC)	-2.07067e-06	-2.000357e-06	-2.139692e-06	0.802326067272	0.794588217886	0.81081421465
174	GGNG->AGNG (CNCC->CNCT)	2.063375e-06	1.921766e-06	2.231032e-06	1.09095453396	1.08495254439	1.09703542387
175	TGNC->TANC (GNCA->GNTA)	-2.062871e-06	-1.987483e-06	-2.127465e-06	0.833356552498	0.826170716862	0.839916393121
176	CTG->CTC (CAG->GAG)	2.051995e-06	1.900139e-06	2.205504e-06	1.16836459525	1.15691383033	1.18034814849
177	GTC->GCC (GAC->GGC)	2.048351e-06	1.859683e-06	2.241664e-06	1.16243117893	1.14841013971	1.17609337187
178	TGNG->TGNA (CNCA->TNCA)	-2.028941e-06	-1.927748e-06	-2.137207e-06	0.914825697843	0.910299661273	0.919977403558
179	GGC->GAC (GCC->GTC)	-2.004859e-06	-1.820412e-06	-2.18656e-06	0.920926377706	0.913143194717	0.928639624395
180	CTNG->TTNG (CNAG->CNAA)	-1.94605e-06	-1.876947e-06	-2.014462e-06	0.834206001879	0.827203066226	0.841208046557
181	TNTT->TNTC (AANA->GANA)	1.930381e-06	1.794933e-06	2.065033e-06	1.08964674135	1.08414999673	1.09557903871
182	CNNNT->CNNNC (ANNNG->GNNNG)	1.922742e-06	1.781088e-06	2.048978e-06	1.07511528092	1.07059879274	1.07994265437
183	CGNT->CANT (ANCG->ANTG)	1.919962e-06	1.773098e-06	2.067969e-06	1.08723722313	1.0808696475	1.09320973781
184	GANT->AANT (ANTC->ANTT)	-1.914548e-06	-1.827047e-06	-2.003335e-06	0.872672305008	0.866655480146	0.879439739814
185	GAT->GAC (ATC->GTC)	-1.885411e-06	-1.681459e-06	-2.091041e-06	0.942137691116	0.935698061759	0.948239240373
186	GNNT->CNNT (ANNC->ANNG)	1.878414e-06	1.721125e-06	2.039356e-06	1.09184956883	1.08479289243	1.09941581758
187	TGA->TGG (TCA->CCA)	1.87664e-06	1.662643e-06	2.081767e-06	1.09940794149	1.08942816042	1.10981255486
188	TCT->TGT (AGA->ACA)	1.861404e-06	1.70037e-06	2.030416e-06	1.09959339904	1.09173783341	1.10761870791
189	GTT->GTC (AAC->GAC)	-1.856811e-06	-1.733458e-06	-1.962806e-06	0.854585848444	0.84378044903	0.865471438079
190	TTT->ATT (AAA->AAT)	1.853424e-06	1.705069e-06	1.997411e-06	1.15775395163	1.14603429417	1.16927754273
191	TNAT->TNGT (ATNA->ACNA)	-1.849399e-06	-1.755094e-06	-1.946563e-06	0.909253764357	0.903980875707	0.914371746448
192	CTG->CCG (CAG->CGG)	1.84864e-06	1.610422e-06	2.10667e-06	1.04203409119	1.03666679601	1.04745338817
193	ANCT->GNCT (AGNT->AGNC)	1.840369e-06	1.718439e-06	1.978696e-06	1.11106003542	1.10394645907	1.1184722815
194	GNCT->ANCT (AGNC->AGNT)	1.840168e-06	1.698511e-06	1.977131e-06	1.06611959808	1.06095685485	1.07094961722
195	GTG->CTG (CAC->CAG)	-1.837783e-06	-1.749065e-06	-1.915026e-06	0.83563204599	0.826789318318	0.844516515116
196	TNTC->TNTT (GANA->AANA)	1.836217e-06	1.698615e-06	1.980367e-06	1.08446639106	1.07907856488	1.09120601622
197	TTG->TTC (CAA->GAA)	1.834778e-06	1.686707e-06	2.001715e-06	1.14837190759	1.13726258671	1.16002838706
198	GNG->GNC (CNC->GNC)	-1.833656e-06	-1.613696e-06	-2.040881e-06	0.937114334997	0.92938611565	0.945573114644
199	TAT->CAT (ATA->ATG)	1.831778e-06	1.568513e-06	2.093429e-06	1.05617990622	1.04941494828	1.0636113
200	TNT->TNG (ANA->CNA)	-1.825618e-06	-1.574195e-06	-2.081087e-06	0.95443323141	0.948747872713	0.96145865793
201	GTT->GCT (AAC->AGC)	1.820485e-06	1.609211e-06	2.045619e-06	1.08405640449	1.07485264695	1.09303151443
202	GNCG->GNCA (CGNC->TGNC)	-1.814864e-06	-1.689394e-06	-1.942263e-06	0.942024963122	0.938077454877	0.945786229456
203	ANNT->CNNT (ANNT->ANNG)	1.813836e-06	1.653169e-06	1.975111e-06	1.09196321845	1.08444467789	1.10031148216
204	GTNG->GCNG (CNAC->CNGC)	-1.813538e-06	-1.732975e-06	-1.887626e-06	0.861998674776	0.854924385972	0.868526199309
205	ATT->CTT (AAT->AAG)	-1.813081e-06	-1.73799e-06	-1.885265e-06	0.795083733778	0.784201148141	0.805351020711
206	TGNC->CGNC (GNCA->GNCG)	1.804537e-06	1.669329e-06	1.938941e-06	1.08920439731	1.08296194492	1.09499083616
207	ANNNT->GNNNT (ANNNT->ANNNC)	1.80153e-06	1.651147e-06	1.961569e-06	1.04807687405	1.04414545432	1.05231815418
208	GNC->TNC (GNC->GNA)	-1.800225e-06	-1.581943e-06	-2.017503e-06	0.935980539764	0.928045474443	0.94418625073
209	GGG->GGT (CCC->ACC)	1.796952e-06	1.62249e-06	1.954323e-06	1.17487784028	1.1612143962	1.18800276127
210	TTG->TTA (CAA->TAA)	-1.794655e-06	-1.581603e-06	-1.993256e-06	0.940315329437	0.933356475719	0.947878823088
211	AGT->CGT (ACT->ACG)	1.783805e-06	1.625471e-06	1.952484e-06	1.21591348262	1.1998968531	1.23197740184
212	CAT->CGT (ATG->ACG)	1.773129e-06	1.496823e-06	2.064771e-06	1.02604464549	1.02202090133	1.0300188855
213	TNT->TNA (ANA->TNA)	-1.765516e-06	-1.551154e-06	-2.007479e-06	0.947255467725	0.940193944057	0.954300289614
214	TNCA->TNCG (TGNA->CGNA)	-1.759695e-06	-1.653001e-06	-1.875056e-06	0.927355919329	0.922930261351	0.932505506849
215	TNTG->TNCG (CANA->CGNA)	-1.759498e-06	-1.650318e-06	-1.867139e-06	0.924165391353	0.919479071137	0.929439866173
216	GNNG->ANNG (CNNC->CNNT)	-1.741054e-06	-1.482692e-06	-1.992287e-06	0.975333077408	0.971559554822	0.979042947998
217	CAAT->CAGT (ATTG->ACTG)	1.722963e-06	1.644104e-06	1.801071e-06	1.14597002178	1.13971181177	1.15206009916
218	GCT->TCT (AGC->AGA)	-1.721573e-06	-1.636585e-06	-1.806359e-06	0.845675476747	0.836316767815	0.855148386686
219	GAT->GTT (ATC->AAC)	1.712616e-06	1.55416e-06	1.866278e-06	1.23934555989	1.22036336209	1.25697090718
220	TNC->GNC (GNA->GNC)	-1.711495e-06	-1.518896e-06	-1.892924e-06	0.92812016845	0.918277073808	0.93688874331
221	CGG->CAG (CCG->CTG)	-1.70963e-06	-1.452261e-06	-1.967378e-06	0.972678774665	0.96839333838	0.977015006689
222	GNGC->GNAC (GCNC->GTNC)	1.695949e-06	1.557562e-06	1.839738e-06	1.09913719855	1.09169312862	1.1070425017
223	ANNT->TNNT (ANNT->ANNA)	1.688657e-06	1.542556e-06	1.837556e-06	1.10088201644	1.09247533469	1.10943151735
224	TNTC->TNCC (GANA->GGNA)	1.68863e-06	1.566375e-06	1.820993e-06	1.14536979409	1.13630412019	1.15438086533
225	TNTT->TNTA (AANA->TANA)	1.687971e-06	1.607878e-06	1.77302e-06	1.25657492227	1.24510012092	1.2679218093
226	CAT->AAT (ATG->ATT)	-1.676932e-06	-1.600059e-06	-1.756316e-06	0.819840157473	0.808309194302	0.830521407262
227	TNNNT->CNNNT (ANNNA->ANNNG)	-1.660971e-06	-1.53667e-06	-1.791347e-06	0.956541526391	0.953223861236	0.960061112286
228	CNAT->TNAT (ATNG->ATNA)	1.643479e-06	1.50538e-06	1.779823e-06	1.09551713916	1.08848041648	1.10293020523
229	TNAG->TNAA (CTNA->TTNA)	1.632118e-06	1.503404e-06	1.76708e-06	1.09916159035	1.09209805569	1.1065438192
230	CNGG->CNGA (CCNG->TCNG)	-1.624294e-06	-1.539239e-06	-1.706552e-06	0.88441235343	0.877634756824	0.891606248339
231	TGT->TCT (ACA->AGA)	1.621184e-06	1.453146e-06	1.775351e-06	1.13773902092	1.125124887	1.14922525158
232	CTNG->CTNA (CNAG->TNAG)	1.62101e-06	1.482244e-06	1.764025e-06	1.07539228092	1.06914292885	1.08156548234
233	CNNT->ANNT (ANNG->ANNT)	1.617373e-06	1.450842e-06	1.782819e-06	1.08207299916	1.07398039204	1.09032469948
234	CNTG->CNTA (CANG->TANG)	-1.611791e-06	-1.523175e-06	-1.696169e-06	0.89546037598	0.889457672056	0.90196808839
235	GNNGT->ANNGT (ACNNC->ACNNT)	1.610931e-06	1.531104e-06	1.691612e-06	1.16225806491	1.15477689361	1.16968364884
236	TNNC->TNNG (GNNA->CNNA)	-1.604229e-06	-1.496221e-06	-1.710974e-06	0.908807133705	0.902148478346	0.915893628828
237	TTNT->TTNA (ANAA->TNAA)	1.594749e-06	1.512632e-06	1.685377e-06	1.22019816472	1.20983786623	1.22994621001
238	GAG->AAG (CTC->CTT)	1.588942e-06	1.321415e-06	1.850029e-06	1.03301854986	1.02756663861	1.03873185966
239	GNGC->GNGT (GCNC->ACNC)	1.587175e-06	1.453705e-06	1.715197e-06	1.09897672249	1.09174489095	1.10659410319
240	GCT->CCT (AGC->AGG)	1.578833e-06	1.436237e-06	1.731963e-06	1.16463542504	1.15095477309	1.17796347708
241	GNNT->ANNT (ANNC->ANNT)	1.57353e-06	1.264426e-06	1.863154e-06	1.01762619353	1.01420180115	1.02089989763
242	ANCT->ANTT (AGNT->AANT)	1.571346e-06	1.438569e-06	1.69908e-06	1.09654597042	1.08884285509	1.10477956814
243	AGT->ATT (ACT->AAT)	-1.562444e-06	-1.48384e-06	-1.633373e-06	0.814580700296	0.803417885621	0.825541281804
244	CANT->TANT (ANTG->ANTA)	1.559613e-06	1.424248e-06	1.70343e-06	1.08375025121	1.07659394538	1.09026989683
245	TTNT->GTNT (ANAA->ANAC)	1.558809e-06	1.472697e-06	1.650509e-06	1.1705660347	1.16196946569	1.17933912173
246	CTG->CTA (CAG->TAG)	-1.554046e-06	-1.307808e-06	-1.757375e-06	0.961233378673	0.955169315416	0.96685666198
247	TNTA->TNAA (TANA->TTNA)	1.552996e-06	1.461107e-06	1.643048e-06	1.27037492595	1.25727363475	1.28315598439
248	CNT->CNG (ANG->CNG)	-1.537681e-06	-1.335986e-06	-1.731328e-06	0.93286101331	0.923356659301	0.941995699698
249	CCAT->CCGT (ATGG->ACGG)	-1.534086e-06	-1.491154e-06	-1.582521e-06	0.844398942081	0.839091292519	0.849549533326
250	CNT->CNA (ANG->TNG)	-1.516834e-06	-1.344567e-06	-1.694596e-06	0.920246804245	0.910448956111	0.929788692769
251	TNNT->TNNC (ANNA->GNNA)	1.502575e-06	1.206104e-06	1.792155e-06	1.01860993933	1.01501090867	1.02205330972
252	TNT->ANT (ANA->ANT)	-1.501524e-06	-1.262529e-06	-1.726962e-06	0.955530667146	0.948615199036	0.962864154304
253	GNG->GNT (CNC->ANC)	-1.497115e-06	-1.258387e-06	-1.716266e-06	0.95170446239	0.944762253154	0.959831291722
254	GNCT->GNTT (AGNC->AANC)	-1.48977e-06	-1.398935e-06	-1.570138e-06	0.893768800107	0.887282996546	0.900606478207
255	TGG->GGG (CCA->CCC)	-1.486632e-06	-1.410089e-06	-1.565909e-06	0.833674692279	0.823074994396	0.843720509779
256	CAT->GAT (ATG->ATC)	-1.474997e-06	-1.424149e-06	-1.524179e-06	0.745863323212	0.733478381688	0.759338690992
257	TAT->TTT (ATA->AAA)	-1.462057e-06	-1.388291e-06	-1.54752e-06	0.845325418288	0.834342334092	0.855266635766
258	GGNG->GANG (CNCC->CNTC)	-1.46173e-06	-1.368701e-06	-1.54852e-06	0.902631403559	0.896424229621	0.909455624171
259	TGG->TGC (CCA->GCA)	-1.45743e-06	-1.359472e-06	-1.55903e-06	0.880646746948	0.87134931018	0.889340517348
260	CCNT->TCNT (ANGG->ANGA)	1.44861e-06	1.320801e-06	1.582929e-06	1.10470893051	1.09560672625	1.11312301668
261	GCNT->ACNT (ANGC->ANGT)	1.446469e-06	1.302846e-06	1.588356e-06	1.0711592554	1.06480842458	1.07707122157
262	TNAT->CNAT (ATNA->ATNG)	1.443455e-06	1.319117e-06	1.5745e-06	1.10050800967	1.09241186093	1.10892321341
263	CCT->GCT (AGG->AGC)	1.429901e-06	1.279509e-06	1.579003e-06	1.12779111929	1.11498932411	1.14011595476
264	GGG->GCG (CCC->CGC)	1.392935e-06	1.242008e-06	1.556039e-06	1.17564294591	1.15776237642	1.19230456137
265	TTNA->TTNT (TNAA->ANAA)	1.387351e-06	1.306091e-06	1.477777e-06	1.21369456861	1.20240662783	1.22557594148
266	TNTG->TNTT (CANA->AANA)	1.38365e-06	1.287166e-06	1.473548e-06	1.1845697946	1.17434912793	1.19415718569
267	GTNC->ATNC (GNAC->GNAT)	-1.383593e-06	-1.290797e-06	-1.485062e-06	0.917435248878	0.911363227431	0.923546039895
268	CNTG->CNCG (CANG->CGNG)	1.379343e-06	1.242904e-06	1.519188e-06	1.05587284627	1.05115670445	1.06068928249
269	TTNG->TTNT (CNAA->ANAA)	1.362166e-06	1.27286e-06	1.451937e-06	1.19401468609	1.18317982163	1.20432227272
270	CNTT->ANTT (AANG->AANT)	1.328027e-06	1.235478e-06	1.419922e-06	1.18039259993	1.17001320671	1.19075588322
271	TGNG->TANG (CNCA->CNTA)	-1.322325e-06	-1.216356e-06	-1.426646e-06	0.927676093557	0.921694275899	0.933904372479
272	TNCT->TNTT (AGNA->AANA)	1.314451e-06	1.175874e-06	1.442352e-06	1.06941586148	1.06312043875	1.07619126184
273	TAT->AAT (ATA->ATT)	-1.313046e-06	-1.249707e-06	-1.370093e-06	0.792091660785	0.778649243531	0.804700557186
274	GGC->GGA (GCC->TCC)	1.308281e-06	1.16744e-06	1.454739e-06	1.13088389185	1.11846275414	1.1445546368
275	TNCC->TNTC (GGNA->GANA)	1.306304e-06	1.178331e-06	1.434503e-06	1.07919613118	1.07134666237	1.08628267557
276	TNCC->TNCT (GGNA->AGNA)	-1.300741e-06	-1.192926e-06	-1.412841e-06	0.941057428117	0.935295182598	0.946609930472
277	TCNT->CCNT (ANGA->ANGG)	1.298528e-06	1.189402e-06	1.406362e-06	1.13574034902	1.12473522502	1.14598763906
278	CNCT->CNGT (AGNG->ACNG)	1.294914e-06	1.209216e-06	1.386044e-06	1.17847537784	1.16743628229	1.18892288221
279	TAG->TGG (CTA->CCA)	-1.280904e-06	-1.126842e-06	-1.443323e-06	0.93325013848	0.924444722859	0.942259316274
280	TGC->GGC (GCA->GCC)	1.268853e-06	1.133473e-06	1.405897e-06	1.1550377145	1.13976832637	1.17136073437
281	GTG->GTC (CAC->GAC)	-1.266381e-06	-1.212199e-06	-1.319739e-06	0.767405818803	0.752387907945	0.780992079579
282	TCC->TCA (GGA->TGA)	-1.261174e-06	-1.197276e-06	-1.324989e-06	0.794693211815	0.781032595038	0.808014836564
283	CGG->TGG (CCG->CCA)	1.259351e-06	9.61839e-07	1.533306e-06	1.01951751441	1.01532154441	1.02378745931
284	TNGC->CNGC (GCNA->GCNG)	-1.259311e-06	-1.174888e-06	-1.344501e-06	0.91356764991	0.906678714716	0.920123770252
285	GNGT->GNGC (ACNC->GCNC)	1.25744e-06	1.14951e-06	1.378013e-06	1.13044220902	1.12002537729	1.14136461879
286	TGNC->TGNT (GNCA->ANCA)	-1.254122e-06	-1.143267e-06	-1.362507e-06	0.939674026041	0.934008698866	0.945368810909
287	GGNT->GANT (ANCC->ANTC)	1.243014e-06	1.122147e-06	1.368736e-06	1.0838644076	1.07541650591	1.0919507461
288	GNNG->CNNG (CNNC->CNNG)	-1.242327e-06	-1.14488e-06	-1.340083e-06	0.911822439083	0.903682037497	0.919449667342
289	TCC->ACC (GGA->GGT)	1.232572e-06	1.100244e-06	1.367459e-06	1.23559228364	1.21606556394	1.25482027456
290	ATNT->ACNT (ANAT->ANGT)	-1.229809e-06	-1.111498e-06	-1.358976e-06	0.955941284193	0.95143810015	0.960548451681
291	TAC->TAG (GTA->CTA)	1.227825e-06	1.082602e-06	1.376311e-06	1.17162769048	1.15319587292	1.18949189921
292	GANG->GGNG (CNTC->CNCC)	-1.225984e-06	-1.175126e-06	-1.279757e-06	0.818554354768	0.80932193552	0.828127924108
293	TNNC->ANNC (GNNA->GNNT)	-1.220827e-06	-1.147749e-06	-1.29524e-06	0.872720837204	0.86314398229	0.882669600408
294	ATT->ATC (AAT->GAT)	-1.220675e-06	-1.034259e-06	-1.391438e-06	0.946569155373	0.938560801454	0.95451357011
295	GAG->TAG (CTC->CTA)	-1.218258e-06	-1.151774e-06	-1.284554e-06	0.824684894319	0.812322791094	0.837343566959
296	CNGT->CNGC (ACNG->GCNG)	-1.217662e-06	-1.145142e-06	-1.281723e-06	0.874072332592	0.865946323185	0.882592694113
297	TNTT->ANTT (AANA->AANT)	1.202769e-06	1.124016e-06	1.279506e-06	1.16867758212	1.15884731014	1.17884714402
298	GNNC->GNNG (GNNC->CNNC)	1.202045e-06	1.071488e-06	1.339751e-06	1.08573599457	1.07682266471	1.09576006825
299	GCT->GTT (AGC->AAC)	-1.198208e-06	-1.009106e-06	-1.383247e-06	0.95255557443	0.945021511856	0.960489028432
300	GCCT->ACCT (AGGC->AGGT)	-1.192018e-06	-1.140551e-06	-1.243168e-06	0.87767725877	0.872186989334	0.882736340484
301	GGT->TGT (ACC->ACA)	1.19077e-06	1.042698e-06	1.339501e-06	1.11995652099	1.10667591358	1.13369203252
302	TGA->TGT (TCA->ACA)	-1.183643e-06	-1.122521e-06	-1.24037e-06	0.794591339094	0.780832321861	0.807995488886
303	TTNT->TCNT (ANAA->ANGA)	1.183221e-06	1.061587e-06	1.322306e-06	1.06567481515	1.05890185027	1.07229228031
304	TCC->TAC (GGA->GTA)	-1.182875e-06	-1.099452e-06	-1.25708e-06	0.844690369154	0.831211067195	0.85653093723
